# Supplementary material for: Comparative genomic, phenotypic, and clinical characterization of ST11-KL25 and ST11-KL64 hypervirulent carbapenem-resistant Klebsiella pneumoniae in a tertiary hospital, 2020–2023
Source: Antimicrob Agents Chemother. 2026 Feb 19;70(4):e01080-25. doi: 10.1128/aac.01080-25 (PMC13041405; doi:10.1128/aac.01080-25)
Supplement: Table S1 — Metadata of 190 ST11-KL64/KL25 hv-CRKP isolates. [file aac.01080-25-s0002.xlsx]

## Sheet: Sheet1
Supplementary Table S1. Metadata of 190 ST11-KL64/KL25 hv-CRKP isolates.
Strains	Specimen	Year	Gender	Age	Time from Admission to Positive Culture	MLST	O-locus	Wzi	K-locus	Virulence_score	Resistance_score	Application
KP5467	Blood	2021	female	38	41	ST11	O1/O2v1	Wzi64	KL64	1	2	Growth Curve Assay	In Vitro Competition Experiment	Serum-Killing Assay	Galleria mellonella Infection Model	Biofilm Formation
KP5546	Ascitic fluid	2021	female	38	45	ST11	O1/O2v1	Wzi64	KL64	1	2
KP1898	Blood	2021	male	52	39	ST11	O1/O2v1	Wzi64	KL64	1	2
KP8292	Sputum	2022	male	50	19	ST11	O1/O2v1	Wzi64	KL64	4	2	Growth Curve Assay	In Vitro Competition Experiment	Serum-Killing Assay	Galleria mellonella Infection Model	Biofilm Formation
KP88	Blood	2020	male	47	20	ST11	O1/O2v1	Wzi64	KL64	4	2
KP136	Sputum	2020	male	53	12	ST11	O1/O2v1	Wzi64	KL64	4	2
KP1733	Sputum	2021	female	63	8	ST11	O1/O2v1	Wzi64	KL64	4	2
KP111	Blood	2020	male	59	12	ST11	O1/O2v1	Wzi64	KL64	4	2
KP6538	Urine	2022	female	50	38	ST11	O1/O2v1	Wzi64	KL64	4	2
KP7262	Sputum	2022	female	84	8	ST11	O1/O2v1	Wzi64	KL64	4	3
KP3074	Blood	2021	female	30	26	ST11	O1/O2v1	Wzi64	KL64	4	2
KP112	Blood	2020	female	81	45	ST11	O1/O2v1	Wzi64	KL64	4	2
KP419	Ascitic fluid	2021	male	50	0	ST11	O1/O2v1	Wzi64	KL64	4	2
KP324	Cerebrospinal fluid	2021	female	52	51	ST11	O1/O2v1	Wzi64	KL64	4	2
KP2	Sputum	2021	female	85	0	ST11	O1/O2v1	Wzi64	KL64	4	2
KP12	Urine	2021	male	64	2	ST11	O1/O2v1	Wzi64	KL64	4	2
KP27	Wound secretions	2021	male	35	12	ST11	O1/O2v1	Wzi64	KL64	4	2	Growth Curve Assay	In Vitro Competition Experiment	Serum-Killing Assay	Galleria mellonella Infection Model	Biofilm Formation
KP54	Blood	2021	male	16	9	ST11	O1/O2v1	Wzi64	KL64	4	2
KP269	Cerebrospinal fluid	2020	female	45	3	ST11	O1/O2v1	Wzi64	KL64	4	2
KP36	Sputum	2021	female	62	8	ST11	O1/O2v1	Wzi64	KL64	4	2
KP16	Sputum	2021	male	67	40	ST11	O1/O2v1	Wzi64	KL64	4	2
KP587	Sputum	2021	female	74	28	ST11	O1/O2v1	Wzi64	KL64	4	2	Growth Curve Assay	In Vitro Competition Experiment	Serum-Killing Assay	Galleria mellonella Infection Model	Biofilm Formation
KP321	Blood	2020	male	65	-3	ST11	O1/O2v1	Wzi64	KL64	4	3
KP589	Sputum	2021	male	63	9	ST11	O1/O2v1	Wzi64	KL64	4	3
KP5922	Ascitic fluid	2021	male	46	11	ST11	O1/O2v1	Wzi64	KL64	4	3
KP581	Sputum	2021	female	56	6	ST11	O1/O2v1	Wzi64	KL64	4	3
KP43	Sputum	2021	male	50	7	ST11	O1/O2v1	Wzi64	KL64	4	3
KP98	Blood	2020	female	54	51	ST11	O1/O2v1	Wzi64	KL64	4	3
KP2281	Wound secretions	2021	male	67	49	ST11	O1/O2v1	Wzi64	KL64	4	3
KP6243	Pus	2022	male	46	7	ST11	O1/O2v1	Wzi64	KL64	4	3
KP6973	Sputum	2022	male	70	23	ST11	O1/O2v1	Wzi64	KL64	4	3
KP7598	Sputum	2022	male	70	59	ST11	O1/O2v1	Wzi64	KL64	1	3
KP7454	Sputum	2022	male	70	50	ST11	O1/O2v1	Wzi64	KL64	4	3
KP21539	Drainage fluid	2023	female	40	44	ST11	O1/O2v1	Wzi64	KL64	4	2
KP20356	Sputum	2023	female	38	1	ST11	O1/O2v1	Wzi64	KL64	4	2
KP6947	Sputum	2022	male	82	16	ST11	O1/O2v1	Wzi64	KL64	4	2
KP7678	Sputum	2022	female	63	12	ST11	O1/O2v1	Wzi64	KL64	4	2	Growth Curve Assay	In Vitro Competition Experiment	Serum-Killing Assay	Galleria mellonella Infection Model	Biofilm Formation
KP6743	Sputum	2022	male	63	0	ST11	O1/O2v1	Wzi64	KL64	4	3
KP102	Sputum	2020	male	67	2	ST11	O1/O2v1	Wzi64	KL64	4	2
KP626	Sputum	2021	female	70	2	ST11	O1/O2v1	Wzi64	KL64	4	2
KP117	Sputum	2020	male	42	7	ST11	O1/O2v1	Wzi64	KL64	4	2	Growth Curve Assay	In Vitro Competition Experiment	Serum-Killing Assay	Galleria mellonella Infection Model	Biofilm Formation
KP130	Sputum	2020	male	64	13	ST11	O1/O2v1	Wzi64	KL64	4	2
KP107	Sputum	2020	male	69	35	ST11	O1/O2v1	Wzi64	KL64	4	2
KP139	Sputum	2020	male	60	10	ST11	O1/O2v1	Wzi64	KL64	4	2
KP115	Sputum	2020	male	44	13	ST11	O1/O2v1	Wzi64	KL64	4	2	Growth Curve Assay	In Vitro Competition Experiment	Serum-Killing Assay	Galleria mellonella Infection Model	Biofilm Formation
KP124	Sputum	2020	male	87	23	ST11	O1/O2v1	Wzi64	KL64	4	2
KP108	Sputum	2020	male	61	7	ST11	O1/O2v1	Wzi64	KL64	4	2
KP18556	Sputum	2023	male	69	17	ST11	O1/O2v1	Wzi64	KL64	4	1	Growth Curve Assay	In Vitro Competition Experiment	Serum-Killing Assay	Galleria mellonella Infection Model	Biofilm Formation
KP15774	Sputum	2023	female	58	22	ST11	O1/O2v1	Wzi64	KL64	4	3
KP15676	Sputum	2023	female	58	15	ST11	O1/O2v1	Wzi64	KL64	4	3
KP15521	Sputum	2023	male	60	4	ST11	O1/O2v1	Wzi64	KL64	4	2
KP15357	Sputum	2023	male	87	15	ST11	O1/O2v1	Wzi64	KL64	4	2
KP14859	Sputum	2023	male	79	10	ST11	O1/O2v1	Wzi64	KL64	4	2
KP15293	Sputum	2023	male	87	11	ST11	O1/O2v1	Wzi64	KL64	4	2
KP15633	Urine	2023	male	46	2	ST11	O1/O2v1	Wzi64	KL64	4	2
KP14874	Sputum	2023	female	88	10	ST11	O1/O2v1	Wzi64	KL64	4	2
KP15817	Drainage fluid	2023	female	34	36	ST11	O1/O2v1	Wzi64	KL64	4	2
KP15561	Sputum	2023	female	71	32	ST11	O1/O2v1	Wzi64	KL64	4	2
KP15123	Sputum	2023	male	65	30	ST11	O1/O2v1	Wzi64	KL64	4	2
KP15347	Sputum	2023	male	65	8	ST11	O1/O2v1	Wzi64	KL64	4	2
KP15019	Sputum	2023	female	60	17	ST11	O1/O2v1	Wzi64	KL64	4	2
KP433	pericardial effusion	2021	female	39	13	ST11	O1/O2v1	Wzi64	KL64	4	2
KP993	Blood	2021	female	77	6	ST11	O1/O2v1	Wzi64	KL64	4	2
KP128	Drainage fluid	2020	female	43	28	ST11	O1/O2v1	Wzi64	KL64	4	2
KP229	Bronchoalveolar lavage fluid	2021	male	72	53	ST11	O1/O2v1	Wzi64	KL64	4	2	Growth Curve Assay	In Vitro Competition Experiment	Serum-Killing Assay	Galleria mellonella Infection Model	Biofilm Formation
KP5762	Urine	2021	male	62	14	ST11	O1/O2v1	Wzi64	KL64	4	2
KP2563	Blood	2021	male	64	9	ST11	O1/O2v1	Wzi64	KL64	4	2
KP7596	Urine	2022	male	37	9	ST11	O1/O2v1	Wzi64	KL64	4	2
KP7091	Cerebrospinal fluid	2022	male	52	27	ST11	O1/O2v1	Wzi64	KL64	4	2
KP8169	Sputum	2022	male	44	36	ST11	O1/O2v1	Wzi64	KL64	4	2
KP7537	Sputum	2022	male	59	30	ST11	O1/O2v1	Wzi64	KL64	4	2
KP7816	Sputum	2022	male	44	15	ST11	O1/O2v1	Wzi64	KL64	4	2
KP8299	Sputum	2022	male	46	15	ST11	O1/O2v1	Wzi64	KL64	4	2
KP7871	Sputum	2022	male	71	36	ST11	O1/O2v1	Wzi64	KL64	4	2
KP7421	Pus	2022	female	66	18	ST11	O1/O2v1	Wzi64	KL64	4	2
KP7836	Sputum	2022	male	37	41	ST11	O1/O2v1	Wzi64	KL64	4	3
KP7653	Sputum	2022	male	67	17	ST11	O1/O2v1	Wzi64	KL64	4	2
KP8493	Sputum	2022	female	64	26	ST11	O1/O2v1	Wzi64	KL64	4	2
KP7969	Sputum	2022	male	76	24	ST11	O1/O2v1	Wzi64	KL64	4	2
KP7942	Blood	2022	male	47	13	ST11	O1/O2v1	Wzi64	KL64	4	2
KP16531	Sputum	2023	female	60	36	ST11	O1/O2v1	Wzi64	KL64	4	2
KP15148	Wound secretions	2023	male	69	29	ST11	O1/O2v1	Wzi64	KL64	4	2
KP7644	Bronchoalveolar lavage fluid	2022	male	80	8	ST11	O1/O2v1	Wzi64	KL64	4	2
KP8114	Bronchoalveolar lavage fluid	2022	female	69	20	ST11	O1/O2v1	Wzi64	KL64	4	2
KP7569	Blood	2022	male	59	39	ST11	O1/O2v1	Wzi64	KL64	4	2
KP7115	Sputum	2022	female	40	32	ST11	O1/O2v1	Wzi64	KL64	4	3
KP6997	Sputum	2022	male	64	19	ST11	O1/O2v1	Wzi64	KL64	4	3
KP7922	Drainage fluid	2022	female	64	60	ST11	O1/O2v1	Wzi64	KL64	4	2
KP7141	Blood	2022	female	35	7	ST11	O1/O2v1	Wzi64	KL64	4	2
KP6669	Ascitic fluid	2022	male	68	15	ST11	O1/O2v1	Wzi64	KL64	4	2
KP6747	Ascitic fluid	2022	female	61	63	ST11	O1/O2v1	Wzi64	KL64	4	2
KP113	Blood	2020	male	55	36	ST11	O1/O2v1	Wzi64	KL64	4	2
KP443	Sputum	2021	female	85	18	ST11	O1/O2v1	Wzi64	KL64	4	2	Growth Curve Assay	In Vitro Competition Experiment	Serum-Killing Assay	Galleria mellonella Infection Model	Biofilm Formation
KP156	Sputum	2021	female	85	4	ST11	O1/O2v1	Wzi64	KL64	4	2
KP6468	Sputum	2022	male	51	70	ST11	O1/O2v1	Wzi64	KL64	4	3
KP6184	Urine	2022	male	66	29	ST11	O1/O2v1	Wzi64	KL64	4	2
KP6169	Blood	2022	male	51	41	ST11	O1/O2v1	Wzi64	KL64	4	2
KP7116	Blood	2022	male	55	29	ST11	O1/O2v1	Wzi64	KL64	4	2
KP7024	Ascitic fluid	2022	male	55	25	ST11	O1/O2v1	Wzi64	KL64	4	2
KP7016	Blood	2022	male	55	25	ST11	O1/O2v1	Wzi64	KL64	4	2
KP8022	Sputum	2022	male	47	8	ST11	O1/O2v1	Wzi64	KL64	4	2
KP7597	Sputum	2022	male	57	10	ST11	O1/O2v1	Wzi64	KL64	4	2
KP7573	Sputum	2022	male	60	65	ST11	O1/O2v1	Wzi64	KL64	4	2
KP6755	Blood	2022	female	61	22	ST11	O1/O2v1	Wzi64	KL64	4	2
KP472	Blood	2021	male	51	0	ST11	O1/O2v1	-	KL25	4	2	Growth Curve Assay	In Vitro Competition Experiment	Serum-Killing Assay	Galleria mellonella Infection Model	Biofilm Formation
KP8769	Sputum	2022	female	68	90	ST11	O1/O2v1	-	KL25	4	2
KP9496	Urine	2022	female	67	11	ST11	O1/O2v1	-	KL25	4	2	Growth Curve Assay	In Vitro Competition Experiment	Serum-Killing Assay	Galleria mellonella Infection Model	Biofilm Formation
KP17719	Sputum	2023	male	69	25	ST11	O1/O2v1	-	KL25	4	2
KP7959	Sputum	2022	male	70	25	ST11	O1/O2v1	-	KL25	4	2
KP7992	Sputum	2022	male	61	28	ST11	O1/O2v1	-	KL25	4	2
KP11396	Wound secretions	2022	male	30	2	ST11	O1/O2v1	-	KL25	4	2
KP447	Sputum	2021	male	66	26	ST11	O1/O2v1	-	KL25	4	2
KP2348	Sputum	2021	male	55	22	ST11	O1/O2v1	-	KL25	4	2
KP2725	Blood	2021	male	32	33	ST11	O1/O2v1	-	KL25	4	2
KP261	Blood	2020	male	37	1	ST11	O1/O2v1	-	KL25	4	2
KP163	Blood	2021	male	67	16	ST11	O1/O2v1	-	KL25	4	2
KP2812	Sputum	2021	male	71	45	ST11	O1/O2v1	-	KL25	4	2
KP1496	Sputum	2021	male	52	20	ST11	O1/O2v1	-	KL25	4	2
KP228	Ascitic fluid	2021	male	57	19	ST11	O1/O2v1	-	KL25	4	2
KP15614	Sputum	2023	male	47	27	ST11	O1/O2v1	-	KL25	4	2
KP3714	Blood	2021	female	79	0	ST11	O1/O2v1	-	KL25	4	2
KP1399	Sputum	2021	female	45	15	ST11	O1/O2v1	-	KL25	4	2
KP2851	Sputum	2021	male	77	14	ST11	O1/O2v1	-	KL25	4	2
KP1986	Sputum	2021	male	52	35	ST11	O1/O2v1	-	KL25	4	2
KP1877	Sputum	2021	female	58	33	ST11	O1/O2v1	-	KL25	4	2
KP2163	Sputum	2021	male	61	45	ST11	O1/O2v1	-	KL25	4	2
KP2922	Sputum	2021	male	77	14	ST11	O1/O2v1	-	KL25	4	2
KP1881	Sputum	2021	female	58	34	ST11	O1/O2v1	-	KL25	4	2
KP2559	Sputum	2021	male	61	34	ST11	O1/O2v1	-	KL25	4	2
KP2194	Sputum	2021	male	61	49	ST11	O1/O2v1	-	KL25	4	2
KP2276	Sputum	2021	male	61	52	ST11	O1/O2v1	-	KL25	4	2
KP1343	Sputum	2021	female	55	19	ST11	O1/O2v1	-	KL25	4	2
KP109	Sputum	2020	male	54	21	ST11	O1/O2v1	-	KL25	4	2	Growth Curve Assay	In Vitro Competition Experiment	Serum-Killing Assay	Galleria mellonella Infection Model	Biofilm Formation
KP7837	Sputum	2022	male	60	88	ST11	O1/O2v1	-	KL25	4	2
KP6976	Sputum	2022	male	59	38	ST11	O1/O2v1	-	KL25	4	3
KP17345	Sputum	2023	male	85	4	ST11	O1/O2v1	-	KL25	4	2
KP11744	Sputum	2022	male	53	2	ST11	O1/O2v1	-	KL25	4	2
KP5617	Sputum	2021	female	50	7	ST11	O1/O2v1	-	KL25	4	2	Growth Curve Assay	In Vitro Competition Experiment	Serum-Killing Assay	Galleria mellonella Infection Model	Biofilm Formation
KP967	Sputum	2021	male	14	9	ST11	O1/O2v1	-	KL25	4	2
KP467	Blood	2021	female	65	8	ST11	O1/O2v1	-	KL25	4	2
KP1779	Blood	2021	male	71	10	ST11	O1/O2v1	-	KL25	4	2
KP643	Sputum	2021	male	76	17	ST11	O1/O2v1	-	KL25	4	2	Growth Curve Assay	In Vitro Competition Experiment	Serum-Killing Assay	Galleria mellonella Infection Model	Biofilm Formation
KP524	Blood	2021	female	79	35	ST11	O1/O2v1	-	KL25	4	2
KP448	Blood	2021	male	60	1	ST11	O1/O2v1	-	KL25	4	2
KP1927	Sputum	2021	male	43	5	ST11	O1/O2v1	-	KL25	4	2
KP446	Wound secretions	2021	male	71	29	ST11	O1/O2v1	-	KL25	4	2
KP1284	Sputum	2021	female	78	29	ST11	O1/O2v1	-	KL25	4	2
KP463	Ascitic fluid	2021	male	51	12	ST11	O1/O2v1	-	KL25	4	2	Growth Curve Assay	In Vitro Competition Experiment	Serum-Killing Assay	Galleria mellonella Infection Model	Biofilm Formation
KP8361	Sputum	2022	male	47	63	ST11	O1/O2v1	-	KL25	4	2
KP6756	Bronchoalveolar lavage fluid	2022	male	67	22	ST11	O1/O2v1	-	KL25	4	2
KP7797	Sputum	2022	male	44	15	ST11	O1/O2v1	-	KL25	4	2
KP7397	Sputum	2022	male	59	18	ST11	O1/O2v1	-	KL25	4	2
KP6958	Cerebrospinal fluid	2022	female	66	25	ST11	O1/O2v1	-	KL25	4	2
KP7145	Sputum	2022	male	40	34	ST11	O1/O2v1	-	KL25	4	2
KP7053	Urine	2022	male	40	28	ST11	O1/O2v1	-	KL25	4	2
KP7955	Sputum	2022	male	59	46	ST11	O1/O2v1	-	KL25	4	2	Growth Curve Assay	In Vitro Competition Experiment	Serum-Killing Assay	Galleria mellonella Infection Model	Biofilm Formation
KP16551	Sputum	2023	female	47	54	ST11	O1/O2v1	-	KL25	4	2
KP14767	Sputum	2023	female	60	7	ST11	O1/O2v1	-	KL25	4	2
KP497	Sputum	2021	female	68	13	ST11	O1/O2v1	-	KL25	4	2
KP8116	Sputum	2022	male	52	6	ST11	O1/O2v1	-	KL25	4	2
KP8074	Sputum	2022	male	66	19	ST11	O1/O2v1	-	KL25	4	2
KP848	Sputum	2021	male	78	15	ST11	O1/O2v1	-	KL25	4	2
KP8021	Sputum	2022	male	59	34	ST11	O1/O2v1	-	KL25	4	2
KP364	Ascitic fluid	2021	male	69	0	ST11	O1/O2v1	-	KL25	4	2	Growth Curve Assay	In Vitro Competition Experiment	Serum-Killing Assay	Galleria mellonella Infection Model	Biofilm Formation
KP442	Bronchoalveolar lavage fluid	2021	male	77	11	ST11	O1/O2v1	-	KL25	4	2
KP553	Sputum	2021	male	85	14	ST11	O1/O2v1	-	KL25	4	2
KP177	Sputum	2021	female	74	7	ST11	O1/O2v1	-	KL25	4	2
KP14787	Sputum	2023	male	80	9	ST11	O1/O2v1	-	KL25	4	2
KP15224	Blood	2023	male	86	28	ST11	O1/O2v1	-	KL25	4	2	Growth Curve Assay	In Vitro Competition Experiment	Serum-Killing Assay	Galleria mellonella Infection Model	Biofilm Formation
KP15718	Sputum	2023	male	41	14	ST11	O1/O2v1	-	KL25	4	2
KP15624	Sputum	2023	male	85	28	ST11	O1/O2v1	-	KL25	4	2
KP15896	Sputum	2023	male	79	32	ST11	O1/O2v1	-	KL25	4	2
KP16348	Sputum	2023	male	55	2	ST11	O1/O2v1	-	KL25	4	2
KP1027	Sputum	2021	female	55	5	ST11	O1/O2v1	-	KL25	4	2
KP16139	Sputum	2023	female	48	22	ST11	O1/O2v1	-	KL25	4	2
KP15879	Sputum	2023	female	46	7	ST11	O1/O2v1	-	KL25	4	2
KP8182	Sputum	2022	male	43	19	ST11	O1/O2v1	-	KL25	4	2
KP7846	Sputum	2022	female	59	30	ST11	O1/O2v1	-	KL25	4	2
KP8119	Sputum	2022	male	59	17	ST11	O1/O2v1	-	KL25	4	2
KP7039	Wound secretions	2022	male	57	19	ST11	O1/O2v1	-	KL25	4	2	Growth Curve Assay	In Vitro Competition Experiment	Serum-Killing Assay	Galleria mellonella Infection Model	Biofilm Formation
KP7526	Sputum	2022	male	51	1	ST11	O1/O2v1	-	KL25	4	2
KP6916	Blood	2022	male	52	23	ST11	O1/O2v1	-	KL25	4	2
KP7874	Sputum	2022	female	52	7	ST11	O1/O2v1	-	KL25	4	2
KP7872	Sputum	2022	male	49	12	ST11	O1/O2v1	-	KL25	4	2
KP8287	Sputum	2022	female	73	18	ST11	O1/O2v1	-	KL25	4	2
KP7867	Blood	2022	female	52	16	ST11	O1/O2v1	-	KL25	4	2
KP8231	Sputum	2022	male	58	23	ST11	O1/O2v1	-	KL25	4	2
KP7958	Sputum	2022	male	56	16	ST11	O1/O2v1	-	KL25	4	2
KP8723	Sputum	2022	male	64	107	ST11	O1/O2v1	-	KL25	4	2
KP10365	Sputum	2022	male	59	30	ST11	O1/O2v1	-	KL25	4	2
