# Supplementary material for: Comparative genomic, phenotypic, and clinical characterization of ST11-KL25 and ST11-KL64 hypervirulent carbapenem-resistant Klebsiella pneumoniae in a tertiary hospital, 2020–2023
Source: Antimicrob Agents Chemother. 2026 Feb 19;70(4):e01080-25. doi: 10.1128/aac.01080-25 (PMC13041405; doi:10.1128/aac.01080-25)
Supplement: Table S2 — Pairwise SNP distance matrix of 190 hv-CRKP Isolates. [file aac.01080-25-s0003.xlsx]

## Sheet: Sheet1
Supplementary Table S2. Pairwise SNP distance matrix of 190 hv-CRKP Isolates.
Strains	KP5467	KP5546	KP1898	KP8292	KP88	KP136	KP1733	KP111	KP6538	KP7262	KP3074	KP112	KP419	KP324	KP2	KP12	KP27	KP54	KP269	KP36	KP16	KP587	KP321	KP589	KP5922	KP581	KP43	KP98	KP2281	KP6243	KP6973	KP7598	KP7454	KP21539	KP20356	KP6947	KP7678	KP6743	KP102	KP626	KP117	KP130	KP107	KP139	KP115	KP124	KP108	KP18556	KP15774
KP5467	0	1	1	89	62	62	64	62	57	78	70	75	73	73	53	48	42	50	42	40	41	78	67	66	66	66	60	63	66	63	67	65	65	93	91	86	87	85	64	63	62	62	61	60	63	64	63	73	73
KP5546	1	0	0	88	61	61	63	61	56	77	69	74	72	72	52	47	41	49	41	39	40	77	66	65	65	65	59	62	65	62	66	64	64	92	90	85	86	84	63	62	61	61	60	59	62	63	62	72	72
KP1898	1	0	0	88	61	61	63	61	56	77	69	74	72	72	52	47	41	49	41	39	40	77	66	65	65	65	59	62	65	62	66	64	64	92	90	85	86	84	63	62	61	61	60	59	62	63	62	72	72
KP8292	89	88	88	0	83	83	85	83	78	99	91	96	94	94	76	71	65	73	65	63	64	101	90	89	89	89	83	86	89	86	90	88	88	116	114	109	110	108	87	86	85	85	84	83	86	87	86	96	96
KP88	62	61	61	83	0	2	6	4	49	72	64	69	67	67	49	44	38	46	38	36	37	74	63	62	62	62	56	59	62	59	63	61	61	87	87	82	83	81	60	59	58	58	57	56	59	60	59	67	67
KP136	62	61	61	83	2	0	6	4	49	72	64	69	67	67	49	44	38	46	38	36	37	74	63	62	62	62	56	59	62	59	63	61	61	87	87	82	83	81	60	59	58	58	57	56	59	60	59	67	67
KP1733	64	63	63	85	6	6	0	6	53	74	66	71	69	69	51	46	40	48	40	38	39	76	65	64	64	64	58	61	64	61	65	63	63	91	89	84	85	83	62	61	60	60	59	58	61	62	61	71	71
KP111	62	61	61	83	4	4	6	0	51	72	64	69	67	67	49	44	38	46	38	36	37	74	63	62	62	62	56	59	62	59	63	61	61	89	87	82	83	81	60	59	58	58	57	56	59	60	59	69	69
KP6538	57	56	56	78	49	49	53	51	0	59	51	56	54	54	44	39	33	41	33	31	32	69	58	57	57	57	51	54	57	54	58	56	56	82	82	77	78	76	55	54	53	53	52	51	54	55	54	62	62
KP7262	78	77	77	99	72	72	74	72	59	0	10	15	13	13	65	60	54	62	54	52	53	90	79	78	78	78	72	75	78	75	79	77	77	103	101	96	97	95	76	75	74	74	73	72	75	76	75	85	85
KP3074	70	69	69	91	64	64	66	64	51	10	0	5	3	3	57	52	46	54	46	44	45	82	71	70	70	70	64	67	70	67	71	69	69	95	93	88	89	87	68	67	66	66	65	64	67	68	67	77	77
KP112	75	74	74	96	69	69	71	69	56	15	5	0	2	2	62	57	51	59	51	49	50	87	76	75	75	75	69	72	75	72	72	74	74	100	98	93	94	92	73	72	71	71	70	69	72	73	72	82	82
KP419	73	72	72	94	67	67	69	67	54	13	3	2	0	0	60	55	49	57	49	47	48	85	74	73	73	73	67	70	73	70	74	72	72	98	96	91	92	90	71	70	69	69	68	67	70	71	70	80	80
KP324	73	72	72	94	67	67	69	67	54	13	3	2	0	0	60	55	49	57	49	47	48	85	74	73	73	73	67	70	73	70	74	72	72	98	96	91	92	90	71	70	69	69	68	67	70	71	70	80	80
KP2	53	52	52	76	49	49	51	49	44	65	57	62	60	60	0	31	25	33	25	23	24	63	52	51	51	51	45	48	51	48	52	50	50	78	76	71	72	70	49	48	47	47	46	45	48	49	48	58	58
KP12	48	47	47	71	44	44	46	44	39	60	52	57	55	55	31	0	20	28	20	18	19	58	47	46	46	46	40	43	46	43	47	45	45	73	71	66	67	65	44	43	42	42	41	40	43	44	43	53	53
KP27	42	41	41	65	38	38	40	38	33	54	46	51	49	49	25	20	0	20	12	10	11	52	41	40	40	40	34	37	40	37	41	39	39	67	65	60	61	59	38	37	36	36	35	34	37	38	37	47	47
KP54	50	49	49	73	46	46	48	46	41	62	54	59	57	57	33	28	20	0	16	18	19	60	49	48	48	48	42	45	48	45	49	47	47	75	73	68	69	67	46	45	44	44	43	42	45	46	45	55	55
KP269	42	41	41	65	38	38	40	38	33	54	46	51	49	49	25	20	12	16	0	10	11	52	41	40	40	40	34	37	40	37	41	39	39	67	65	60	61	59	38	37	36	36	35	34	37	38	37	47	47
KP36	40	39	39	63	36	36	38	36	31	52	44	49	47	47	23	18	10	18	10	0	9	50	39	38	38	38	32	35	38	35	39	37	37	65	63	58	59	57	36	35	34	34	33	32	35	36	35	45	45
KP16	41	40	40	64	37	37	39	37	32	53	45	50	48	48	24	19	11	19	11	9	0	51	40	39	39	39	33	36	39	36	40	38	38	66	64	59	60	58	37	36	35	35	34	33	36	37	36	46	46
KP587	78	77	77	101	74	74	76	74	69	90	82	87	85	85	63	58	52	60	52	50	51	0	43	42	42	42	36	39	42	39	43	41	41	75	73	68	69	67	46	45	44	44	43	42	45	46	45	55	55
KP321	67	66	66	90	63	63	65	63	58	79	71	76	74	74	52	47	41	49	41	39	40	43	0	1	1	1	9	12	15	12	16	14	14	64	62	57	58	56	35	34	33	33	32	31	34	35	34	44	44
KP589	66	65	65	89	62	62	64	62	57	78	70	75	73	73	51	46	40	48	40	38	39	42	1	0	0	0	8	11	14	11	15	13	13	63	61	56	57	55	34	33	32	32	31	30	33	34	33	43	43
KP5922	66	65	65	89	62	62	64	62	57	78	70	75	73	73	51	46	40	48	40	38	39	42	1	0	0	0	8	11	14	11	15	13	13	63	61	56	57	55	34	33	32	32	31	30	33	34	33	43	43
KP581	66	65	65	89	62	62	64	62	57	78	70	75	73	73	51	46	40	48	40	38	39	42	1	0	0	0	8	11	14	11	15	13	13	63	61	56	57	55	34	33	32	32	31	30	33	34	33	43	43
KP43	60	59	59	83	56	56	58	56	51	72	64	69	67	67	45	40	34	42	34	32	33	36	9	8	8	8	0	3	6	3	7	5	5	57	55	50	51	49	28	27	26	26	25	24	27	28	27	37	37
KP98	63	62	62	86	59	59	61	59	54	75	67	72	70	70	48	43	37	45	37	35	36	39	12	11	11	11	3	0	7	4	8	6	6	60	58	53	54	52	31	30	29	29	28	27	30	31	30	40	40
KP2281	66	65	65	89	62	62	64	62	57	78	70	75	73	73	51	46	40	48	40	38	39	42	15	14	14	14	6	7	0	3	7	5	5	63	61	56	57	55	34	33	32	32	31	30	33	32	33	43	43
KP6243	63	62	62	86	59	59	61	59	54	75	67	72	70	70	48	43	37	45	37	35	36	39	12	11	11	11	3	4	3	0	4	2	2	60	58	53	54	52	31	30	29	29	28	27	30	31	30	40	40
KP6973	67	66	66	90	63	63	65	63	58	79	71	72	74	74	52	47	41	49	41	39	40	43	16	15	15	15	7	8	7	4	0	4	4	64	62	57	58	56	35	34	33	33	32	31	34	35	34	44	44
KP7598	65	64	64	88	61	61	63	61	56	77	69	74	72	72	50	45	39	47	39	37	38	41	14	13	13	13	5	6	5	2	4	0	0	62	60	55	56	54	33	32	31	31	30	29	32	33	32	42	42
KP7454	65	64	64	88	61	61	63	61	56	77	69	74	72	72	50	45	39	47	39	37	38	41	14	13	13	13	5	6	5	2	4	0	0	62	60	55	56	54	33	32	31	31	30	29	32	33	32	42	42
KP21539	93	92	92	116	87	87	91	89	82	103	95	100	98	98	78	73	67	75	67	65	66	75	64	63	63	63	57	60	63	60	64	62	62	0	4	29	30	28	61	60	59	59	58	57	60	61	60	68	68
KP20356	91	90	90	114	87	87	89	87	82	101	93	98	96	96	76	71	65	73	65	63	64	73	62	61	61	61	55	58	61	58	62	60	60	4	0	27	28	26	59	58	57	57	56	55	58	59	58	68	68
KP6947	86	85	85	109	82	82	84	82	77	96	88	93	91	91	71	66	60	68	60	58	59	68	57	56	56	56	50	53	56	53	57	55	55	29	27	0	3	1	54	53	52	52	51	50	53	54	53	63	63
KP7678	87	86	86	110	83	83	85	83	78	97	89	94	92	92	72	67	61	69	61	59	60	69	58	57	57	57	51	54	57	54	58	56	56	30	28	3	0	2	55	54	53	53	52	51	54	55	54	64	64
KP6743	85	84	84	108	81	81	83	81	76	95	87	92	90	90	70	65	59	67	59	57	58	67	56	55	55	55	49	52	55	52	56	54	54	28	26	1	2	0	53	52	51	51	50	49	52	53	52	62	62
KP102	64	63	63	87	60	60	62	60	55	76	68	73	71	71	49	44	38	46	38	36	37	46	35	34	34	34	28	31	34	31	35	33	33	61	59	54	55	53	0	17	16	16	15	14	17	18	17	27	27
KP626	63	62	62	86	59	59	61	59	54	75	67	72	70	70	48	43	37	45	37	35	36	45	34	33	33	33	27	30	33	30	34	32	32	60	58	53	54	52	17	0	9	9	8	7	10	11	10	20	20
KP117	62	61	61	85	58	58	60	58	53	74	66	71	69	69	47	42	36	44	36	34	35	44	33	32	32	32	26	29	32	29	33	31	31	59	57	52	53	51	16	9	0	4	3	2	5	6	5	15	15
KP130	62	61	61	85	58	58	60	58	53	74	66	71	69	69	47	42	36	44	36	34	35	44	33	32	32	32	26	29	32	29	33	31	31	59	57	52	53	51	16	9	4	0	1	2	5	6	5	15	15
KP107	61	60	60	84	57	57	59	57	52	73	65	70	68	68	46	41	35	43	35	33	34	43	32	31	31	31	25	28	31	28	32	30	30	58	56	51	52	50	15	8	3	1	0	1	4	5	4	14	14
KP139	60	59	59	83	56	56	58	56	51	72	64	69	67	67	45	40	34	42	34	32	33	42	31	30	30	30	24	27	30	27	31	29	29	57	55	50	51	49	14	7	2	2	1	0	3	4	3	13	13
KP115	63	62	62	86	59	59	61	59	54	75	67	72	70	70	48	43	37	45	37	35	36	45	34	33	33	33	27	30	33	30	34	32	32	60	58	53	54	52	17	10	5	5	4	3	0	5	4	16	16
KP124	64	63	63	87	60	60	62	60	55	76	68	73	71	71	49	44	38	46	38	36	37	46	35	34	34	34	28	31	32	31	35	33	33	61	59	54	55	53	18	11	6	6	5	4	5	0	5	17	17
KP108	63	62	62	86	59	59	61	59	54	75	67	72	70	70	48	43	37	45	37	35	36	45	34	33	33	33	27	30	33	30	34	32	32	60	58	53	54	52	17	10	5	5	4	3	4	5	0	16	16
KP18556	73	72	72	96	67	67	71	69	62	85	77	82	80	80	58	53	47	55	47	45	46	55	44	43	43	43	37	40	43	40	44	42	42	68	68	63	64	62	27	20	15	15	14	13	16	17	16	0	10
KP15774	73	72	72	96	67	67	71	69	62	85	77	82	80	80	58	53	47	55	47	45	46	55	44	43	43	43	37	40	43	40	44	42	42	68	68	63	64	62	27	20	15	15	14	13	16	17	16	10	0
KP15676	72	71	71	95	66	66	70	68	61	84	76	81	79	79	57	52	46	54	46	44	45	54	43	42	42	42	36	39	42	39	43	41	41	67	67	62	63	61	26	19	14	14	13	12	15	16	15	9	1
KP15521	69	68	68	92	65	65	67	65	60	81	73	78	76	76	54	49	43	51	43	41	42	51	40	39	39	39	33	36	39	36	40	38	38	66	64	59	60	58	23	16	11	11	10	9	12	13	12	8	8
KP15357	69	68	68	92	65	65	67	65	60	81	73	78	76	76	54	49	43	51	43	41	42	51	40	39	39	39	33	36	39	36	40	38	38	66	64	59	60	58	23	16	11	11	10	9	12	13	12	8	8
KP14859	71	70	70	94	65	65	69	67	60	83	75	80	78	78	56	51	45	53	45	43	44	53	42	41	41	41	35	38	41	38	42	40	40	66	66	61	62	60	25	18	13	13	12	11	14	15	14	8	8
KP15293	75	74	74	98	69	69	73	71	64	87	79	84	82	82	60	55	49	57	49	47	48	57	46	45	45	45	39	42	43	42	46	44	44	70	70	65	66	64	29	22	17	17	16	15	18	17	18	12	12
KP15633	72	71	71	95	66	66	70	68	61	84	76	81	79	79	57	52	46	54	46	44	45	54	43	42	42	42	36	39	42	39	43	41	41	67	67	62	63	61	26	19	14	14	13	12	15	16	15	9	9
KP14874	71	70	70	94	65	65	69	67	60	83	75	80	78	78	56	51	45	53	45	43	44	53	42	41	41	41	35	38	41	38	42	40	40	66	66	61	62	60	25	18	13	13	12	11	14	15	14	8	8
KP15817	74	73	73	97	68	68	72	70	63	86	78	83	81	81	59	54	48	56	48	46	47	56	45	44	44	44	38	41	42	41	45	43	43	69	69	64	65	63	28	21	16	16	15	14	17	16	17	11	11
KP15561	73	72	72	96	67	67	71	69	62	85	77	82	80	80	58	53	47	55	47	45	46	55	44	43	43	43	37	40	43	40	44	42	42	68	68	63	64	62	27	20	15	15	14	13	16	17	16	10	10
KP15123	73	72	72	96	67	67	71	69	62	85	77	82	80	80	58	53	47	55	47	45	46	55	44	43	43	43	37	40	43	40	44	42	42	68	68	63	64	62	27	20	15	15	14	13	16	17	16	10	10
KP15347	73	72	72	96	67	67	71	69	62	85	77	82	80	80	58	53	47	55	47	45	46	55	44	43	43	43	37	40	43	40	44	42	42	68	68	63	64	62	27	20	15	15	14	13	16	17	16	10	10
KP15019	73	72	72	96	67	67	71	69	62	85	77	82	80	80	58	53	47	55	47	45	46	55	44	43	43	43	37	40	43	40	44	42	42	68	68	63	64	62	27	20	15	15	14	13	16	17	16	10	10
KP433	65	64	64	88	61	61	63	61	56	77	69	74	72	72	50	45	39	47	39	37	38	47	36	35	35	35	29	32	35	32	36	34	34	62	60	55	56	54	19	12	7	7	6	5	8	9	8	18	18
KP993	64	63	63	87	60	60	62	60	55	76	68	73	71	71	49	44	38	46	38	36	37	46	35	34	34	34	28	31	34	31	35	33	33	61	59	54	55	53	18	11	6	6	5	4	7	8	7	17	17
KP128	64	63	63	87	60	60	62	60	55	76	68	73	71	71	49	44	38	46	38	36	37	46	35	34	34	34	28	31	34	31	35	33	33	61	59	54	55	53	18	11	6	6	5	4	7	8	7	17	17
KP229	63	62	62	86	59	59	61	59	54	75	67	72	70	70	48	43	37	45	37	35	36	45	34	33	33	33	27	30	33	30	34	32	32	60	58	53	54	52	17	10	5	5	4	3	6	7	6	16	16
KP5762	65	64	64	88	61	61	63	61	56	77	69	74	72	72	50	45	39	47	39	37	38	47	36	35	35	35	29	32	35	32	36	34	34	62	60	55	56	54	19	12	7	7	6	5	8	9	8	18	18
KP2563	66	65	65	89	62	62	64	62	57	78	70	75	73	73	51	46	40	48	40	38	39	48	37	36	36	36	30	33	36	33	37	35	35	63	61	56	57	55	20	13	8	8	7	6	9	10	9	19	19
KP7596	68	67	67	91	64	64	66	64	59	80	72	77	75	75	53	48	42	50	42	40	41	50	39	38	38	38	32	35	38	35	39	37	37	65	63	58	59	57	22	15	10	10	9	8	11	12	11	21	21
KP7091	67	66	66	90	63	63	65	63	58	79	71	76	74	74	52	47	41	49	41	39	40	49	38	37	37	37	31	34	37	34	38	36	36	64	62	57	58	56	21	14	9	9	8	7	10	11	10	20	20
KP8169	69	68	68	92	65	65	67	65	60	81	73	78	76	76	54	49	43	51	43	41	42	51	40	39	39	39	33	36	39	36	40	38	38	66	64	59	60	58	23	16	11	11	10	9	12	13	12	22	22
KP7537	68	67	67	91	64	64	66	64	59	80	72	77	75	75	53	48	42	50	42	40	41	50	39	38	38	38	32	35	38	35	39	37	37	65	63	58	59	57	22	15	10	10	9	8	11	12	11	21	21
KP7816	68	67	67	91	64	64	66	64	59	80	72	77	75	75	53	48	42	50	42	40	41	50	39	38	38	38	32	35	38	35	39	37	37	65	63	58	59	57	22	15	10	10	9	8	11	12	11	21	21
KP8299	68	67	67	91	64	64	66	64	59	80	72	77	75	75	53	48	42	50	42	40	41	50	39	38	38	38	32	35	38	35	39	37	37	65	63	58	59	57	22	15	10	10	9	8	11	12	11	21	21
KP7871	68	67	67	91	64	64	66	64	59	80	72	77	75	75	53	48	42	50	42	40	41	50	39	38	38	38	32	35	38	35	39	37	37	65	63	58	59	57	22	15	10	10	9	8	11	12	11	21	21
KP7421	68	67	67	91	64	64	66	64	59	80	72	77	75	75	53	48	42	50	42	40	41	50	39	38	38	38	32	35	38	35	39	37	37	65	63	58	59	57	22	15	10	10	9	8	11	12	11	21	21
KP7836	69	68	68	92	65	65	67	65	60	81	73	78	76	76	54	49	43	51	43	41	42	51	40	39	39	39	33	36	39	36	40	38	38	66	64	59	60	58	23	16	11	11	10	9	12	13	12	22	22
KP7653	69	68	68	92	65	65	67	65	60	81	73	78	76	76	54	49	43	51	43	41	42	51	40	39	39	39	33	36	39	36	40	38	38	66	64	59	60	58	23	16	11	11	10	9	12	13	12	22	22
KP8493	69	68	68	92	65	65	67	65	60	81	73	78	76	76	54	49	43	51	43	41	42	51	40	39	39	39	33	36	39	36	40	38	38	66	64	59	60	58	23	16	11	11	10	9	12	13	12	22	22
KP7969	72	71	71	95	68	68	70	68	63	84	76	81	79	79	57	52	46	54	46	44	45	54	43	42	42	42	36	39	42	39	43	41	41	69	67	62	63	61	26	19	14	14	13	12	15	16	15	25	25
KP7942	71	70	70	94	65	65	69	67	60	83	75	80	78	78	56	51	45	53	45	43	44	53	42	41	41	41	35	38	41	38	42	40	40	66	66	61	62	60	25	18	13	13	12	11	14	15	14	22	22
KP16531	74	73	73	97	68	68	72	70	63	86	78	83	81	81	59	54	48	56	48	46	47	56	45	44	44	44	38	41	44	41	45	43	43	69	69	64	65	63	28	21	16	16	15	14	17	18	17	25	25
KP15148	75	74	74	98	71	71	73	71	66	87	79	84	82	82	60	55	49	57	49	47	48	57	46	45	45	45	39	42	45	42	46	44	44	72	70	65	66	64	29	22	17	17	16	15	18	19	18	28	28
KP7644	72	71	71	95	66	66	70	68	61	84	76	81	79	79	57	52	46	54	46	44	45	54	43	42	42	42	36	39	42	39	43	41	41	67	67	62	63	61	26	19	14	14	13	12	15	16	15	23	23
KP8114	72	71	71	95	68	68	70	68	63	84	76	81	79	79	57	52	46	54	46	44	45	54	41	42	42	42	36	39	42	39	43	41	41	69	67	62	63	61	26	19	14	14	13	12	15	16	15	25	25
KP7569	72	71	71	95	68	68	70	68	63	84	76	81	79	79	57	52	46	54	46	44	45	54	43	42	42	42	36	39	42	39	43	41	41	69	67	62	63	61	26	19	14	14	13	12	15	16	15	25	25
KP7115	72	71	71	95	68	68	70	68	63	84	76	81	79	79	57	52	46	54	46	44	45	54	43	42	42	42	36	39	42	39	43	41	41	69	67	62	63	61	26	19	14	14	13	12	15	16	15	25	25
KP6997	73	72	72	96	69	69	71	69	64	85	77	82	80	80	58	53	47	55	47	45	46	55	44	43	43	43	37	40	43	40	44	42	42	70	68	63	64	62	27	20	15	15	14	13	16	17	16	26	26
KP7922	74	73	73	97	70	70	72	70	65	86	78	83	81	81	59	54	48	56	48	46	47	56	45	44	44	44	38	41	44	41	45	43	43	71	69	64	65	63	28	21	16	16	15	14	17	18	17	27	27
KP7141	72	71	71	95	68	68	70	68	63	84	76	81	79	79	57	52	46	54	46	44	45	54	43	42	42	42	36	39	42	39	43	41	41	69	67	62	63	61	26	19	14	14	13	12	15	16	15	25	25
KP6669	73	72	72	96	69	69	71	69	64	85	77	82	80	80	58	53	45	55	47	45	46	55	44	43	43	43	37	40	43	40	44	42	42	70	68	63	64	62	27	20	15	15	14	13	16	17	16	26	26
KP6747	73	72	72	96	69	69	71	69	64	85	77	82	80	80	58	53	45	55	47	45	46	55	44	43	43	43	37	40	43	40	44	42	42	70	68	63	64	62	27	20	15	15	14	13	16	17	16	26	26
KP113	73	72	72	96	69	69	71	69	64	85	77	82	80	80	58	53	45	55	47	45	46	55	44	43	43	43	37	40	43	40	44	42	42	70	68	63	64	62	27	20	15	15	14	13	16	17	16	26	26
KP443	65	64	64	88	61	61	63	61	56	77	69	74	72	72	50	45	39	47	39	37	38	47	36	35	35	35	29	32	35	32	36	34	34	62	60	55	56	54	19	12	7	7	6	5	8	9	8	18	18
KP156	64	63	63	87	60	60	62	60	55	76	68	73	71	71	49	44	38	46	38	36	37	46	35	34	34	34	28	31	34	31	35	33	33	61	59	54	55	53	18	11	6	6	5	4	7	8	7	17	17
KP6468	66	65	65	89	62	62	64	62	57	78	70	75	73	73	51	46	40	48	40	38	39	48	37	36	36	36	30	33	36	33	37	35	35	63	61	56	57	55	20	13	8	8	7	6	9	10	9	19	19
KP6184	65	64	64	88	61	61	63	61	56	77	69	74	72	72	50	45	39	47	39	37	38	47	36	35	35	35	29	32	35	32	36	34	34	62	60	55	56	54	19	12	7	7	6	5	8	9	8	18	18
KP6169	65	64	64	88	61	61	63	61	56	77	69	74	72	72	50	45	39	47	39	37	38	47	36	35	35	35	29	32	35	32	36	34	34	62	60	55	56	54	19	12	7	7	6	5	8	9	8	18	18
KP7116	66	65	65	89	62	62	64	62	57	78	70	75	73	73	51	46	40	48	40	38	39	48	37	36	36	36	30	33	36	33	37	35	35	63	61	56	57	55	20	13	8	8	7	6	9	10	9	19	19
KP7024	68	67	67	91	64	64	66	64	59	80	72	77	75	75	53	48	42	50	42	40	41	50	39	38	38	38	32	35	38	35	39	37	37	65	63	58	59	57	22	15	10	10	9	8	11	12	11	21	21
KP7016	68	67	67	91	64	64	66	64	59	80	72	77	75	75	53	48	42	50	42	40	41	50	39	38	38	38	32	35	38	35	39	37	37	65	63	58	59	57	22	15	10	10	9	8	11	12	11	21	21
KP8022	69	68	68	92	65	65	67	65	60	81	73	74	76	76	54	49	43	51	43	41	42	51	40	39	39	39	33	36	39	36	36	38	38	66	64	59	60	58	23	16	11	11	10	9	12	13	12	22	22
KP7597	67	66	66	90	63	63	65	63	58	79	71	76	74	74	52	47	41	49	41	39	40	49	38	37	37	37	31	34	37	34	38	36	36	64	62	57	58	56	21	14	9	9	8	7	10	11	10	20	20
KP7573	68	67	67	91	64	64	66	64	59	80	72	77	75	75	53	48	42	50	42	40	41	50	39	38	38	38	32	35	36	35	39	37	37	65	63	58	59	57	22	15	10	10	9	8	11	10	11	21	21
KP6755	67	66	66	90	63	63	65	63	58	79	71	76	74	74	52	47	41	49	41	39	40	49	38	37	37	37	31	34	37	34	38	36	36	64	62	57	58	56	21	14	9	9	8	7	10	11	10	20	20
KP472	73	72	72	96	69	69	71	69	64	85	77	82	80	80	58	53	47	55	47	45	46	55	44	43	43	43	37	40	43	40	44	42	42	70	68	63	64	62	27	20	17	17	16	15	18	19	18	28	28
KP8769	78	77	77	101	74	74	76	74	69	90	82	87	85	85	63	58	52	60	52	50	51	60	49	48	48	48	42	45	48	45	49	47	47	75	73	68	69	67	32	25	22	22	21	20	23	24	23	33	33
KP9496	76	75	75	99	72	72	74	72	67	88	80	85	83	83	61	56	50	58	50	48	49	58	47	46	46	46	40	43	46	43	47	45	45	73	71	66	67	65	30	23	20	20	19	18	21	22	21	31	31
KP17719	85	84	84	108	81	81	83	81	76	97	89	94	92	92	70	65	59	67	59	57	58	67	56	55	55	55	49	52	55	52	56	54	54	82	80	75	76	74	39	32	29	29	28	27	30	31	30	40	40
KP7959	77	76	76	100	73	73	75	73	68	89	81	86	84	84	62	57	51	59	51	49	50	59	48	47	47	47	41	44	47	44	48	46	46	74	72	67	68	66	31	24	21	21	20	19	22	23	22	32	32
KP7992	77	76	76	100	73	73	75	73	68	89	81	86	84	84	62	57	51	59	51	49	50	59	48	47	47	47	41	44	47	44	48	46	46	74	72	67	68	66	31	24	21	21	20	19	22	23	22	32	32
KP11396	78	77	77	101	74	74	76	74	69	90	82	87	85	85	63	58	52	60	52	50	51	60	49	48	48	48	42	45	48	45	49	47	47	75	73	68	69	67	32	25	22	22	21	20	23	24	23	33	33
KP447	71	70	70	94	67	67	69	67	62	83	75	80	78	78	56	51	45	53	45	43	44	53	42	41	41	41	35	38	41	38	42	40	40	68	66	61	62	60	25	18	15	15	14	13	16	17	16	26	26
KP2348	76	75	75	99	72	72	74	72	67	88	80	85	83	83	61	56	50	58	50	48	49	58	47	46	46	46	40	43	46	43	47	45	45	73	71	66	67	65	30	23	20	20	19	18	21	22	21	31	31
KP2725	71	70	70	94	67	67	69	67	62	83	75	80	78	78	56	51	45	53	45	43	44	53	42	41	41	41	35	38	41	38	42	40	40	68	66	61	62	60	25	18	15	15	14	13	16	17	16	26	26
KP261	72	71	71	95	68	68	70	68	63	84	76	81	79	79	57	52	46	54	46	44	45	54	43	42	42	42	36	39	42	39	43	41	41	69	67	62	63	61	26	19	16	16	15	14	17	18	17	27	27
KP163	73	72	72	96	69	69	71	69	64	85	77	82	80	80	58	53	47	55	47	45	46	55	44	43	43	43	37	40	43	40	44	42	42	70	68	63	64	62	27	20	17	17	16	15	18	19	18	28	28
KP2812	76	75	75	99	72	72	74	72	67	88	80	81	83	83	61	56	50	58	50	48	49	58	47	46	46	46	40	43	46	43	43	45	45	73	71	66	67	65	30	23	20	20	19	18	21	22	21	31	31
KP1496	73	72	72	96	69	69	71	69	64	85	77	78	80	80	58	53	47	55	47	45	46	55	44	43	43	43	37	40	43	40	40	42	42	70	68	63	64	62	27	20	17	17	16	15	18	19	18	28	28
KP228	71	70	70	94	67	67	69	67	62	83	75	80	78	78	56	51	45	53	45	43	44	53	42	41	41	41	35	38	41	38	42	40	40	68	66	61	62	60	25	18	15	15	14	13	16	17	16	26	26
KP15614	72	71	71	95	68	68	70	68	63	84	76	81	79	79	57	52	46	54	46	44	45	54	43	42	42	42	36	39	42	39	43	41	41	69	67	62	63	61	26	19	16	16	15	14	17	18	17	27	27
KP3714	74	73	73	97	70	70	72	70	65	86	78	83	81	81	59	54	48	56	48	46	47	56	45	44	44	44	38	41	44	41	45	43	43	71	69	64	65	63	28	21	18	18	17	16	19	20	19	29	29
KP1399	75	74	74	98	71	71	73	71	66	87	79	84	82	82	60	55	49	57	49	47	48	57	44	45	45	45	39	42	45	42	46	44	44	72	70	65	66	64	29	22	19	19	18	17	20	21	20	30	30
KP2851	73	72	72	96	69	69	71	69	64	85	77	82	80	80	58	53	47	55	47	45	46	55	42	43	43	43	37	40	43	40	44	42	42	70	68	63	64	62	27	20	17	17	16	15	18	19	18	28	28
KP1986	73	72	72	96	69	69	71	69	64	85	77	82	80	80	58	53	47	55	47	45	46	55	42	43	43	43	37	40	43	40	44	42	42	70	68	63	64	62	27	20	17	17	16	15	18	19	18	28	28
KP1877	72	71	71	95	68	68	70	68	63	84	76	81	79	79	57	52	46	54	46	44	45	54	41	42	42	42	36	39	42	39	43	41	41	69	67	62	63	61	26	19	16	16	15	14	17	18	17	27	27
KP2163	72	71	71	95	68	68	70	68	63	84	76	81	79	79	57	52	46	54	46	44	45	54	41	42	42	42	36	39	42	39	43	41	41	69	67	62	63	61	26	19	16	16	15	14	17	18	17	27	27
KP2922	72	71	71	95	68	68	70	68	63	84	76	81	79	79	57	52	46	54	46	44	45	54	41	42	42	42	36	39	42	39	43	41	41	69	67	62	63	61	26	19	16	16	15	14	17	18	17	27	27
KP1881	72	71	71	95	68	68	70	68	63	84	76	81	79	79	57	52	46	54	46	44	45	54	41	42	42	42	36	39	42	39	43	41	41	69	67	62	63	61	26	19	16	16	15	14	17	18	17	27	27
KP2559	72	71	71	95	68	68	70	68	63	84	76	81	79	79	57	52	46	54	46	44	45	54	41	42	42	42	36	39	42	39	43	41	41	69	67	62	63	61	26	19	16	16	15	14	17	18	17	27	27
KP2194	72	71	71	95	68	68	70	68	63	84	76	81	79	79	57	52	46	54	46	44	45	54	41	42	42	42	36	39	42	39	43	41	41	69	67	62	63	61	26	19	16	16	15	14	17	18	17	27	27
KP2276	72	71	71	95	68	68	70	68	63	84	76	81	79	79	57	52	46	54	46	44	45	54	41	42	42	42	36	39	42	39	43	41	41	69	67	62	63	61	26	19	16	16	15	14	17	18	17	27	27
KP1343	72	71	71	95	68	68	70	68	63	84	76	81	79	79	57	52	46	54	46	44	45	54	41	42	42	42	36	39	42	39	43	41	41	69	67	62	63	61	26	19	16	16	15	14	17	18	17	27	27
KP109	72	71	71	95	68	68	70	68	63	84	76	81	79	79	57	52	46	54	46	44	45	54	43	42	42	42	36	39	42	39	43	41	41	69	67	62	63	61	26	19	16	16	15	14	17	18	17	27	27
KP7837	77	76	76	100	73	73	75	73	68	89	81	86	84	84	62	57	51	59	51	49	50	59	48	47	47	47	41	44	47	44	48	46	46	74	72	67	68	66	31	24	21	21	20	19	22	23	22	32	32
KP6976	79	78	78	102	75	75	77	75	70	91	83	88	86	86	64	59	53	61	53	51	52	61	50	49	49	49	43	46	49	46	50	48	48	76	74	69	70	68	33	26	23	23	22	21	24	25	24	34	34
KP17345	79	78	78	102	75	75	77	75	70	91	83	88	86	86	64	59	53	61	53	51	52	61	50	49	49	49	43	46	49	46	50	48	48	76	74	69	70	68	33	26	23	23	22	21	24	25	24	34	34
KP11744	78	77	77	101	74	74	76	74	69	90	82	87	85	85	63	58	52	60	52	50	51	60	49	48	48	48	42	45	48	45	49	47	47	75	73	68	69	67	32	25	22	22	21	20	23	24	23	33	33
KP5617	77	76	76	100	73	73	75	73	68	89	81	82	84	84	62	57	51	59	51	49	50	59	48	47	47	47	41	44	47	44	44	46	46	74	72	67	68	66	31	24	21	21	20	19	22	23	22	32	32
KP967	74	73	73	97	70	70	72	70	65	86	78	83	81	81	59	54	48	56	48	46	47	56	45	44	44	44	38	41	42	41	45	43	43	71	69	64	65	63	28	21	18	18	17	16	19	18	19	29	29
KP467	73	72	72	96	69	69	71	69	64	85	77	82	80	80	58	53	47	55	47	45	46	55	44	43	43	43	37	40	43	40	44	42	42	70	68	63	64	62	27	20	17	17	16	15	18	19	18	28	28
KP1779	72	71	71	95	68	68	70	68	63	84	76	81	79	79	57	52	46	54	46	44	45	54	43	42	42	42	36	39	42	39	43	41	41	69	67	62	63	61	26	19	16	16	15	14	17	18	17	27	27
KP643	72	71	71	95	68	68	70	68	63	84	76	81	79	79	57	52	46	54	46	44	45	54	43	42	42	42	36	39	42	39	43	41	41	69	67	62	63	61	26	19	16	16	15	14	17	18	17	27	27
KP524	72	71	71	95	68	68	70	68	63	84	76	81	79	79	57	52	46	54	46	44	45	54	43	42	42	42	36	39	42	39	43	41	41	69	67	62	63	61	26	19	16	16	15	14	17	18	17	27	27
KP448	72	71	71	95	68	68	70	68	63	84	76	81	79	79	57	52	46	54	46	44	45	54	43	42	42	42	36	39	42	39	43	41	41	69	67	62	63	61	26	19	16	16	15	14	17	18	17	27	27
KP1927	72	71	71	95	68	68	70	68	63	84	76	81	79	79	57	52	46	54	46	44	45	54	43	42	42	42	36	39	42	39	43	41	41	69	67	62	63	61	26	19	16	16	15	14	17	18	17	27	27
KP446	72	71	71	95	68	68	70	68	63	84	76	81	79	79	57	52	46	54	46	44	45	54	43	42	42	42	36	39	42	39	43	41	41	69	67	62	63	61	26	19	16	16	15	14	17	18	17	27	27
KP1284	72	71	71	95	68	68	70	68	63	84	76	81	79	79	57	52	46	54	46	44	45	54	43	42	42	42	36	39	42	39	43	41	41	69	67	62	63	61	26	19	16	16	15	14	17	18	17	27	27
KP463	73	72	72	96	69	69	71	69	64	85	77	82	80	80	58	53	47	55	47	45	46	55	44	43	43	43	37	40	43	40	44	42	42	70	68	63	64	62	27	20	17	17	16	15	18	19	18	28	28
KP8361	76	75	75	99	72	72	74	72	67	88	80	85	83	83	61	56	50	58	50	48	49	58	47	46	46	46	40	43	46	43	47	45	45	73	71	66	67	65	30	23	20	20	19	18	21	22	21	31	31
KP6756	74	73	73	97	70	70	72	70	65	86	78	83	81	81	59	54	48	56	48	46	47	56	45	44	44	44	38	41	44	41	45	43	43	71	69	64	65	63	28	21	18	18	17	16	19	20	19	29	29
KP7797	78	77	77	101	74	74	76	74	69	90	82	83	85	85	63	58	52	60	52	50	51	60	49	48	48	48	42	45	48	45	45	47	47	75	73	68	69	67	32	25	22	22	21	20	23	24	23	33	33
KP7397	76	75	75	99	72	72	74	72	67	88	80	85	83	83	61	56	50	58	50	48	49	58	47	46	46	46	40	43	46	43	47	45	45	73	71	66	67	65	30	23	20	20	19	18	21	22	21	31	31
KP6958	75	74	74	98	71	71	73	71	66	87	79	84	82	82	60	55	49	57	49	47	48	57	46	45	45	45	39	42	45	42	46	44	44	72	70	65	66	64	29	22	19	19	18	17	20	21	20	30	30
KP7145	76	75	75	99	72	72	74	72	67	88	80	85	83	83	61	56	50	58	50	48	49	58	47	46	46	46	40	43	46	43	47	45	45	73	71	64	67	65	30	23	20	20	19	18	21	22	21	31	31
KP7053	76	75	75	99	72	72	74	72	67	88	80	85	83	83	61	56	50	58	50	48	49	58	47	46	46	46	40	43	46	43	47	45	45	73	71	66	67	65	30	23	20	20	19	18	21	22	21	31	31
KP7955	77	76	76	100	73	73	75	73	68	89	81	86	84	84	62	57	51	59	51	49	50	59	48	47	47	47	41	44	47	44	48	46	46	74	72	67	68	66	31	24	21	21	20	19	22	23	22	32	32
KP16551	78	77	77	101	74	74	76	74	69	90	82	87	85	85	63	58	52	60	52	50	51	60	49	48	48	48	42	45	48	45	49	47	47	75	73	68	69	67	32	25	22	22	21	20	23	24	23	33	33
KP14767	75	74	74	98	71	71	73	71	66	87	79	84	82	82	60	55	49	57	49	47	48	57	46	45	45	45	39	42	45	42	46	44	44	72	70	65	66	64	29	22	19	19	18	17	20	21	20	30	30
KP497	73	72	72	96	69	69	71	69	64	85	77	82	80	80	58	53	47	55	47	45	46	55	44	43	43	43	37	40	43	40	44	42	42	70	68	63	64	62	27	20	17	17	16	15	18	19	18	28	28
KP8116	75	74	74	98	71	71	73	71	66	87	79	84	82	82	60	55	49	57	49	47	48	57	46	45	45	45	39	42	45	42	46	44	44	72	70	65	66	64	29	22	19	19	18	17	20	21	20	30	30
KP8074	74	73	73	97	70	70	72	70	65	86	78	83	81	81	59	54	48	56	48	46	47	56	45	44	44	44	38	41	44	41	45	43	43	71	69	64	65	63	28	21	18	18	17	16	19	20	19	29	29
KP848	74	73	73	97	70	70	72	70	65	86	78	83	81	81	59	54	48	56	48	46	47	56	45	44	44	44	38	41	44	41	45	43	43	71	69	64	65	63	28	21	18	18	17	16	19	20	19	29	29
KP8021	74	73	73	97	70	70	72	70	65	86	78	83	81	81	59	54	48	56	48	46	47	56	45	44	44	44	38	41	44	41	45	43	43	71	69	64	65	63	28	21	18	18	17	16	19	20	19	29	29
KP364	74	73	73	97	70	70	72	70	65	86	78	83	81	81	59	54	48	56	48	46	47	56	45	44	44	44	38	41	44	41	45	43	43	71	69	64	65	63	28	21	18	18	17	16	19	20	19	29	29
KP442	73	72	72	96	69	69	71	69	64	85	77	82	80	80	58	53	47	55	47	45	46	55	44	43	43	43	37	40	43	40	44	42	42	70	68	63	64	62	27	20	17	17	16	15	18	19	18	28	28
KP553	73	72	72	96	69	69	71	69	64	85	77	82	80	80	58	53	47	55	47	45	46	55	44	43	43	43	37	40	43	40	44	42	42	70	68	63	64	62	27	20	17	17	16	15	18	19	18	28	28
KP177	73	72	72	96	69	69	71	69	64	85	77	82	80	80	58	53	47	55	47	45	46	55	44	43	43	43	37	40	43	40	44	42	42	70	68	63	64	62	27	20	17	17	16	15	18	19	18	28	28
KP14787	82	81	81	105	78	78	80	78	73	94	86	91	89	89	67	62	56	64	56	54	55	64	53	52	52	52	46	49	52	49	53	51	51	79	77	72	73	71	36	29	26	26	25	24	27	28	27	37	37
KP15224	82	81	81	105	78	78	80	78	73	94	86	91	89	89	67	62	56	64	56	54	55	64	53	52	52	52	46	49	52	49	53	51	51	79	77	72	73	71	36	29	26	26	25	24	27	28	27	37	37
KP15718	84	83	83	107	80	80	82	80	75	96	88	93	91	91	69	64	58	66	58	56	57	66	55	54	54	54	48	51	54	51	55	53	53	81	79	74	75	73	38	31	28	28	27	26	29	30	29	39	39
KP15624	85	84	84	108	81	81	83	81	76	97	89	94	92	92	70	65	59	67	59	57	58	67	54	55	55	55	49	52	55	52	56	54	54	82	80	75	76	74	39	32	29	29	28	27	30	31	30	40	40
KP15896	81	80	80	104	77	77	79	77	72	93	85	90	88	88	66	61	55	63	55	53	54	63	50	51	51	51	45	48	51	48	52	50	50	78	76	71	72	70	35	28	25	25	24	23	26	27	26	36	36
KP16348	81	80	80	104	77	77	79	77	72	93	85	90	88	88	66	61	55	63	55	53	54	63	52	51	51	51	45	48	51	48	52	50	50	78	76	71	72	70	35	28	25	25	24	23	26	27	26	36	36
KP1027	83	82	82	106	79	79	81	79	74	95	87	92	90	90	68	63	57	65	57	55	56	65	54	53	53	53	47	50	53	50	54	52	52	80	78	73	74	72	37	30	27	27	26	25	28	29	28	38	38
KP16139	84	83	83	107	80	80	82	80	75	96	88	93	91	91	69	64	58	66	58	56	57	66	53	54	54	54	48	51	54	51	55	53	53	81	79	74	75	73	38	31	28	28	27	26	29	30	29	39	39
KP15879	83	82	82	106	79	79	81	79	74	95	87	92	90	90	68	63	57	65	57	55	56	65	52	53	53	53	47	50	53	50	54	52	52	80	78	73	74	72	37	30	27	27	26	25	28	29	28	38	38
KP8182	77	76	76	100	73	73	75	73	68	89	81	86	84	84	62	57	51	59	51	49	50	59	48	47	47	47	41	44	47	44	48	46	46	74	72	67	68	66	31	24	21	21	20	19	22	23	22	32	32
KP7846	77	76	76	100	73	73	75	73	68	89	81	86	84	84	62	57	51	59	51	49	50	59	48	47	47	47	41	44	47	44	48	46	46	74	72	67	68	66	31	24	21	21	20	19	22	23	22	32	32
KP8119	76	75	75	99	72	72	74	72	67	88	80	85	83	83	61	56	50	58	50	48	49	58	47	46	46	46	40	43	46	43	47	45	45	73	71	66	67	65	30	23	20	20	19	18	21	22	21	31	31
KP7039	76	75	75	99	72	72	74	72	67	88	80	85	83	83	61	56	50	58	50	48	49	58	47	46	46	46	40	43	46	43	47	45	45	73	71	66	67	65	30	23	20	20	19	18	21	22	21	31	31
KP7526	77	76	76	100	73	73	75	73	68	89	81	86	84	84	62	57	51	59	51	49	50	59	48	47	47	47	41	44	47	44	48	46	46	74	72	67	68	66	31	24	21	21	20	19	22	23	22	32	32
KP6916	79	78	78	102	75	75	77	75	70	91	83	88	86	86	64	59	53	61	53	51	52	61	50	49	49	49	43	46	49	46	50	48	48	76	74	69	70	68	33	26	23	23	22	21	24	25	24	34	34
KP7874	79	78	78	102	75	75	77	75	70	91	83	88	86	86	64	59	53	61	53	51	52	61	50	49	49	49	43	46	49	46	50	48	48	76	74	69	70	68	33	26	23	23	22	21	24	25	24	34	34
KP7872	78	77	77	101	74	74	76	74	69	90	82	87	85	85	63	58	52	60	52	50	51	60	49	48	48	48	42	45	48	45	49	47	47	75	73	68	69	67	32	25	22	22	21	20	23	24	23	33	33
KP8287	78	77	77	101	74	74	76	74	69	90	82	87	85	85	63	58	52	60	52	50	51	60	49	48	48	48	42	45	48	45	49	47	47	75	73	68	69	67	32	25	22	22	21	20	23	24	23	33	33
KP7867	78	77	77	101	74	74	76	74	69	90	82	87	85	85	63	58	52	60	52	50	51	60	49	48	48	48	42	45	48	45	49	47	47	75	73	68	69	67	32	25	22	22	21	20	23	24	23	33	33
KP8231	79	78	78	102	75	75	77	75	70	91	83	88	86	86	64	59	53	61	53	51	52	61	50	49	49	49	43	46	49	46	50	48	48	76	74	69	70	68	33	26	23	23	22	21	24	25	24	34	34
KP7958	80	79	79	103	76	76	78	76	71	92	84	89	87	87	65	60	54	62	54	52	53	62	51	50	50	50	44	47	50	47	51	49	49	77	75	70	71	69	34	27	24	24	23	22	25	26	25	35	35
KP8723	80	79	79	103	76	76	78	76	71	92	84	89	87	87	65	60	54	62	54	52	53	62	51	50	50	50	44	47	50	47	51	49	49	77	75	70	71	69	34	27	24	24	23	22	25	26	25	35	35
KP10365	83	82	82	106	79	79	81	79	74	95	87	92	90	90	68	63	57	65	57	55	56	65	54	53	53	53	47	50	53	50	54	52	52	80	78	73	74	72	37	30	27	27	26	25	28	29	28	38	38
Notes:This table presents the full pairwise core-genome SNP distance matrix for all 190 hv-CRKP isolates (86 ST11-KL25 and 104 ST11-KL64). Comparative statistical analysis demonstrated that ST11-KL25 isolates exhibited significantly lower genomic diversity than ST11-KL64 isolates. The mean pairwise SNP distance was 11.16 for KL25 and 38.20 for KL64, with a difference of 27.04 ± 0.298 (95% CI: 26.…
[truncated: 141 more columns]
