# Supplementary material for: Comparative genomic, phenotypic, and clinical characterization of ST11-KL25 and ST11-KL64 hypervirulent carbapenem-resistant Klebsiella pneumoniae in a tertiary hospital, 2020–2023
Source: Antimicrob Agents Chemother. 2026 Feb 19;70(4):e01080-25. doi: 10.1128/aac.01080-25 (PMC13041405; doi:10.1128/aac.01080-25)
Supplement: Table S3 — Distribution of clinical specimen sources for ST11-KL25 and ST11-KL64 hv-CRKP isolates. [file aac.01080-25-s0004.xlsx]

## Sheet: Sheet1
Supplementary Table S3. Distribution of Clinical Specimen Sources for ST11-KL25 and ST11-KL64 hv-CRKP Isolates.
Specimen Sources	%ST11-KL25 (n=86)	%ST11-KL64 (n=104)	P value
bronchoalveolar lavage fluid	2 (2.33%)	3 (2.88%)	1
urine	2 (2.33%)	6 (5.77%)	0.2966
sputum	63 (73.26%)	57 (54.81%)	0.0134 *
Sterile site specimens
wound secretions	3 (3.49%)	3 (2.88%)	1
ascitic fluid	3 (3.49%)	6 (5.77%)	0.5155
cerebrospinal fluid	1 (1.16%)	3 (2.88%)	0.6278
blood	12 (13.95%)	19 (18.27%)	0.5458
pus	0	2 (1.92%)	0.5019
pericardial effusion	0	1 (0.96%)	1
drainage fluid	0	4 (3.85%)	0.1278
Note: *Statistically significant difference (P < 0.05).
