# Supplementary material for: Comparative genomic, phenotypic, and clinical characterization of ST11-KL25 and ST11-KL64 hypervirulent carbapenem-resistant Klebsiella pneumoniae in a tertiary hospital, 2020–2023
Source: Antimicrob Agents Chemother. 2026 Feb 19;70(4):e01080-25. doi: 10.1128/aac.01080-25 (PMC13041405; doi:10.1128/aac.01080-25)
Supplement: Table S4 — Distribution of ST11-KL25 and ST11-KL64 hv-CRKP isolates among clinical departments. [file aac.01080-25-s0005.xlsx]

## Sheet: Sheet1
Supplementary Table S4. Distribution of ST11-KL25 and ST11-KL64 hv-CRKP Isolates Among Clinical Departments.
Department	%ST11-KL25 (n=86)	%ST11-KL64 (n=104)	P value
ICU	31 (36.05%)	61 (58.65%)	0.0022**
Neurosurgery	25 (29.07%)	16 (15.38%)	0.0328*
Emergency Department	6 (6.98%)	10 (9.62%)	0.6052
Neurology	2 (2.33%)	1 (0.96%)	0.5906
Hematology	2 (2.33%)	1 (0.96%)	0.5906
Gastroenterology	3 (3.49%)	2 (1.92%)	0.6599
General Surgery	3 (3.49%)	1 (0.96%)	0.3301
Respiratory and Critical Care Medicine	5 (5.81%)	5 (4.81%)	0.7573
Rehabilitation Medicine	6 (6.98%)	3 (2.88%)	0.3039
Orthopedics	1 (1.16%)	3 (2.88%)	0.6278
Cardiothoracic Surgery	1 (1.16%)	0	0.4526
Burn Unit	0	1 (0.96%)	1
General Practice	1 (1.16%)	0	0.4526
Notes:*P < 0.05 and **P < 0.01 indicate significant differences between groups.
