# Supplementary material for: Comparative genomic, phenotypic, and clinical characterization of ST11-KL25 and ST11-KL64 hypervirulent carbapenem-resistant Klebsiella pneumoniae in a tertiary hospital, 2020–2023
Source: Antimicrob Agents Chemother. 2026 Feb 19;70(4):e01080-25. doi: 10.1128/aac.01080-25 (PMC13041405; doi:10.1128/aac.01080-25)
Supplement: Table S5 — Comparison of clinical characteristics between patients infected with ST11-KL25 and ST11-KL64 hv-CRKP isolates. [file aac.01080-25-s0006.xlsx]

## Sheet: Sheet1
Supplementary Table S5. Comparison of clinical characteristics between patients infected with ST11-KL25 and ST11-KL64 hv-CRKP isolates.
Clinical Data	ST11-KL25 (n=86)	ST11-KL64 (n=104)	P value
Gender (Male)	63 (73.3%)	66 (63.5%)	0.2
Average Age (years)	59.4 ± 14.5 (95% CI 56.3–62.5)	58.8 ± 13.4 (95% CI 56.2–61.4)	0.797¹
Length of Hospital Stay >30 days	39 (45.4%)	62 (59.6%)	0.07
Hospitalization Within the Past Month	15 (17.4%)	18 (17.3%)	1
History of ICU Admission	65 (75.6%)	92 (88.5%)	0.024*
Time to Positive Blood Culture After Admission (days)	22.8 ± 18.4 (95% CI 18.9–26.7)	21.2 ± 18.6 (95% CI 17.6–24.8)	0.647¹
Infection Site (Respiratory Tract)	49 (57.0%)	60 (57.7%)	1
Fever Symptoms	50 (58.1%)	78 (75.0%)	0.02*
History of Surgery Within 90 Days	76 (88.4%)	95 (91.3%)	0.661
Long-term Use of Steroids or Immunosuppressants	2 (2.3%)	4 (3.8%)	0.682
Antibiotic Exposure Prior to Isolation (≥3 agents)	59 (68.6%)	74 (71.2%)	0.827
Antibiotic Exposure After Isolation (≥3 agents)	23 (26.7%)	41 (39.4%)	0.092
Prognosis (Improved)	41 (47.7%)	59 (56.7%)	0.267
Laboratory Findings
Elevated white blood cell count	46 (53.5%)	52 (50.0%)	0.742
Elevated procalcitonin	30 (34.9%)	46 (44.2%)	0.253
Elevated C‑reactive protein	71 (82.6%)	79 (76.0%)	0.353
Underlying diseases
Hypertension	32 (37.2%)	32 (30.8%)	0.429
Diabetes mellitus	8 (9.3%)	13 (12.5%)	0.637
Coronary heart disease	2 (2.3%)	6 (5.8%)	0.461
Stroke	1 (1.2%)	0 (0%)	0.457
Chronic obstructive pulmonary disease	1 (1.2%)	1 (1.0%)	1
Malignancy	3 (3.5%)	3 (2.9%)	1
Note: Categorical variables are presented as n (%). Continuous variables are shown as mean ± SD (95% CI). ¹ = Student's t-test used for continuous variables (age, time to positive culture). Others tested by Chi-square or Fisher's exact test as appropriate*Statistically significant difference (P < 0.05). Prognosis (Improved): Defined as a clinical status in which the patient demonstrated clear imp…
