# Supplementary material for: Comparative genomic, phenotypic, and clinical characterization of ST11-KL25 and ST11-KL64 hypervirulent carbapenem-resistant Klebsiella pneumoniae in a tertiary hospital, 2020–2023
Source: Antimicrob Agents Chemother. 2026 Feb 19;70(4):e01080-25. doi: 10.1128/aac.01080-25 (PMC13041405; doi:10.1128/aac.01080-25)
Supplement: Table S6 — Distribution of plasmid replicons in ST11-KL25 and ST11-KL64 hv-CRKP isolates. [file aac.01080-25-s0007.xlsx]

## Sheet: Sheet1
Supplementary Table S6. Distribution of plasmid replicons in ST11-KL25 and ST11-KL64 hv-CRKP isolates.
Plasmid Replicons	ST11-KL25（n=86）	ST11-KL64(n=104)	P value
Col440I_1	1 (1.16%)	0	0.4526
ColRNAI_1	86 (100%)	104 (100%)	1
FII(pBK30683)_1	0	1 (0.96%)	1
IncFIB(K)_1_Kpn3	86 (100%)	104 (100%)	1
IncFIB(pKPHS1)_1_pKPHS1	0	4 (3.85%)	0.1278
IncFII(pCRY)_1_pCRY	86 (100%)	97 (93.27%)	0.0168*
IncFII(pHN7A8)_1_pHN7A8	86 (100%)	104 (100%)	1
IncFII_1	0	2 (1.92%)	0.5019
IncFII_1_pKP91	0	6 (5.8%)	0.0329*
IncHI1B_1_pNDM-MAR	86 (100%)	102 (98.08%)	0.5019
IncHI2A_1	1 (1.16%)	0	0.4526
IncN_1	1 (1.16%)	1 (0.96%)	1
IncR_1	86 (100%)	102 (98.08%)	0.5019
IncX3_1	0	1 (0.96%)	1
pENTAS02_1	0	4 (3.85%)	0.1278
Notes:P < 0.05 was considered statistically significant.
