# Supplementary material for: Comparative genomic, phenotypic, and clinical characterization of ST11-KL25 and ST11-KL64 hypervirulent carbapenem-resistant Klebsiella pneumoniae in a tertiary hospital, 2020–2023
Source: Antimicrob Agents Chemother. 2026 Feb 19;70(4):e01080-25. doi: 10.1128/aac.01080-25 (PMC13041405; doi:10.1128/aac.01080-25)
Supplement: Table S7 — Comparative distribution of antimicrobial resistance genes and resistance-associated mutations in ST11-KL25 and ST11-KL64 hv-CRKP isolates. [file aac.01080-25-s0008.xlsx]

## Sheet: Sheet1
Supplementary Table S7. Comparative distribution of antimicrobial resistance genes and resistance-associated mutations in ST11-KL25 and ST11-KL64 hv-CRKP isolates.
Category	AMR genes	%ST11-KL25（n=86）	%ST11-KL64(n=104)	P value
β-lactamases	blaADC-25_1	0 (0.0%)	1 (1.0%)	1
β-lactamases	blaCTX-M-14_1	0 (0.0%)	5 (4.8%)	0.0648
β-lactamases	blaCTX-M-3_1	0 (0.0%)	6 (5.8%)	0.0329*
β-lactamases	blaCTX-M-65_1	86 (100.0%)	91 (87.5%)	0.0003***
β-lactamases	blaKPC-2_1	85 (98.8%)	103 (99.0%)	1
β-lactamases	blaKPC-33_1	0 (0.0%)	1 (1.0%)	1
β-lactamases	blaNDM-1_1	2 (2.3%)	0 (0.0%)	0.2036
β-lactamases	blaNDM-5_1	0 (0.0%)	2 (1.9%)	0.5019
β-lactamases	blaOXA-23_1	0 (0.0%)	1 (1.0%)	1
β-lactamases	blaSHV-12_1	85 (98.8%)	80 (76.9%)	0***
β-lactamases	blaSHV-182_1	1 (1.2%)	24 (23.1%)	0***
β-lactamases	blaTEM-104_1	1 (1.2%)	0 (0.0%)	0.4526
β-lactamases	blaTEM-1B_1	81 (94.2%)	95 (91.3%)	0.5807
Aminoglycoside resistance	aac(6')-Ib-Hangzhou_1	1 (1.2%)	0 (0.0%)	0.4526
Aminoglycoside resistance	aac(6')-Ib-cr_1	0 (0.0%)	6 (5.8%)	0.0329*
Aminoglycoside resistance	aadA16_1	0 (0.0%)	6 (5.8%)	0.0329*
Aminoglycoside resistance	aadA2_1	78 (90.7%)	82 (78.8%)	0.0287*
Aminoglycoside resistance	aadA2_2	0 (0.0%)	1 (1.0%)	1
Aminoglycoside resistance	aph(3'')-Ib_2	0 (0.0%)	1 (1.0%)	1
Aminoglycoside resistance	aph(3'')-Ib_5	0 (0.0%)	3 (2.9%)	0.2528
Aminoglycoside resistance	aph(3')-Ia_7	0 (0.0%)	1 (1.0%)	1
Aminoglycoside resistance	aph(6)-Id_1	0 (0.0%)	4 (3.8%)	0.1278
Aminoglycoside resistance	armA_1	0 (0.0%)	1 (1.0%)	1
Aminoglycoside resistance	rmtB_1	85 (98.8%)	90 (86.5%)	0.0019**
Rifampin	ARR-3_4	0 (0.0%)	6 (5.8%)	0.0329*
Chloramphenicol	catA2_1	85 (98.8%)	66 (63.5%)	0***
Chloramphenicol	catB8_1	2 (2.3%)	0 (0.0%)	0.2036
Chloramphenicol	cmlA1_2	0 (0.0%)	5 (4.8%)	0.0648
Trimethoprim	dfrA12_8	0 (0.0%)	5 (4.8%)	0.5019
Trimethoprim	dfrA14_5	0 (0.0%)	2 (1.9%)	0.0072**
Trimethoprim	dfrA1_8	84 (97.7%)	90 (86.5%)	0.2528
Trimethoprim	dfrA27_1	0 (0.0%)	3 (2.9%)	0.0648
Chloramphenicol	floR_2	0 (0.0%)	5 (4.8%)	0.0648
Fosfomycin	fosA3_1	0 (0.0%)	1 (1.0%)	1
Fosfomycin	fosA6_1	86 (100.0%)	104 (100.0%)	1
Macrolide	mph(A)_2	1 (1.2%)	6 (5.8%)	0.1299
Efflux pump	oqxA_1	0 (0.0%)	4 (3.8%)	0.1278
Efflux pump	oqxB_1	0 (0.0%)	3 (2.9%)	0.2528
Quinolone	qnrB2_1	1 (1.2%)	0 (0.0%)	0.4526
Quinolone	qnrB52_1	2 (2.3%)	0 (0.0%)	0.2036
Quinolone	qnrS1_1	84 (97.7%)	96 (92.3%)	0.1159
Tetracycline	tet(A)_6	86 (100.0%)	97 (93.3%)	0.0168*
Tetracycline	tet(B)_1	0 (0.0%)	1 (1.0%)	1
Sulfonamide	sul1_5	0 (0.0%)	6 (5.8%)	0.0329*
Sulfonamide	sul2_2	86 (100.0%)	94 (90.4%)	0.0022**
SHV_mutations	Not detected	19 (22.1%)	28 (26.9%)	0.501
	238S;240K;35Q	66 (76.7%)	53 (51.0%)	0.0003***
	35Q	1 (1.2%)	23 (22.1%)	0***
Omp_mutations	OmpK35-17%;OmpK36-0%	1 (1.2%)	0 (0.0%)	0.4526
	OmpK35-17%;OmpK36GD	85 (98.8%)	104 (100.0%)	0.4526
Col_mutations	Not detected	84 (97.7%)	85 (81.7%)	0.0003***
	MgrB-0%	1 (1.2%)	2 (1.9%)	1
	MgrB-49%	0 (0.0%)	12 (11.5%)	0.0006***
	MgrB-62%	0 (0.0%)	5 (4.8%)	0.0648
	MgrB-81%	1 (1.2%)	0 (0.0%)	0.4526
Flq_mutations	GyrA-83I;GyrA-87G;ParC-80I	86 (100.0%)	104 (100.0%)	1
Notes: P values < 0.05 were considered significant and are marked as follows: P < 0.05 (*), < 0.01 (**), and < 0.001 (***).
