# Supplementary material for: Comparative genomic, phenotypic, and clinical characterization of ST11-KL25 and ST11-KL64 hypervirulent carbapenem-resistant Klebsiella pneumoniae in a tertiary hospital, 2020–2023
Source: Antimicrob Agents Chemother. 2026 Feb 19;70(4):e01080-25. doi: 10.1128/aac.01080-25 (PMC13041405; doi:10.1128/aac.01080-25)
Supplement: Table S8 — Distribution of virulence genes and associated sequence types in ST11-KL25 and ST11-KL64 hv-CRKP isolates. [file aac.01080-25-s0009.xlsx]

## Sheet: Sheet1
Supplementary Table S8. Distribution of virulence genes and associated sequence types in ST11-KL25 and ST11-KL64 hv-CRKP isolates.
Category	Virulence Genes	ST11-KL25 (n=86)	ST11-KL64 (n=104)	P value
Siderophore/iron uptake	fyuA	86 (100%)	104 (100%)	1
Siderophore/iron uptake	irp1	86 (100%)	103(99%)	1
Siderophore/iron uptake	irp2	86 (100%)	104 (100%)	1
Siderophore/iron uptake	iucA	86 (100%)	101 (97.1%)	0.2528
Siderophore/iron uptake	iucB	86 (100%)	101 (97.1%)	0.2528
Siderophore/iron uptake	iucC	86 (100%)	101 (97.1%)	0.2528
Siderophore/iron uptake	iutA	86 (100%)	101 (97.1%)	0.2528
Siderophore/iron uptake	ybtA	86 (100%)	104 (100%)	1
Siderophore/iron uptake	ybtE	86 (100%)	104 (100%)	1
Siderophore/iron uptake	ybtP	86 (100%)	104 (100%)	1
Siderophore/iron uptake	ybtQ	86 (100%)	104 (100%)	1
Siderophore/iron uptake	ybtS	86 (100%)	104 (100%)	1
Siderophore/iron uptake	ybtT	86 (100%)	104 (100%)	1
Siderophore/iron uptake	ybtU	86 (100%)	104 (100%)	1
Siderophore/iron uptake	ybtX	86 (100%)	104 (100%)	1
Heat-stable enterotoxin	astA	0	6	0.0329*
Enterobactin	entA	86 (100%)	104 (100%)	1
Enterobactin	entB	86 (100%)	104 (100%)	1
Iron transport	fepC	86 (100%)	104 (100%)	1
Outer membrane protein A	ompA	86 (100%)	104 (100%)	1
Fimbrial genes	yagV/ecpE	86 (100%)	104 (100%)	1
Fimbrial genes	yagW/ecpD	86 (100%)	104 (100%)	1
Fimbrial genes	yagX/ecpC	86 (100%)	104 (100%)	1
Fimbrial genes	yagY/ecpB	86 (100%)	104 (100%)	1
Fimbrial genes	yagZ/ecpA	86 (100%)	104 (100%)	1
Fimbrial genes	ykgK/ecpR	86 (100%)	104 (100%)	1
Yersiniabactin	ybt 9; ICEKp3 (complete)	84 (97.7%)	86 (82.7%)	<0.001***
Yersiniabactin	ybt 9; ICEKp3 (incomplete)	1 (1.2%)	2 (1.9%)	1
Yersiniabactin	ybt 9; ICEKp3 (truncated)	1 (1.2%)	16 (15.4%)	<0.001***
YbST	503	0 (0%)	11 (10.6%)	0.002**
YbST	503-1LV	83 (96.5%)	77 (74.0%)	<0.001***
YbST	503-2LV	3 (3.5%)	11 (10.6%)	0.087
YbST	503-3LV	0 (0%)	5 (4.8%)	0.066
Colibactin	Not detected	86 (100%)	104 (100%)	1
CbST	Not detected	86 (100%)	104 (100%)	1
Salmochelin	Not detected	86 (100%)	104 (100%)	1
RmpADC	Not detected	86 (100%)	78 (75.0%)	<0.001***
RmpADC	rmp 1; KpVP-1	0 (0%)	9 (8.7%)	0.003**
RmpADC	rmp 1; KpVP-1 (truncated)	0 (0%)	13 (12.5%)	<0.001***
RmpADC	rmp 1; KpVP-1 (complete)	0 (0%)	4 (3.8%)	0.131
RmST	0	86 (100%)	78 (75.0%)	<0.001***
RmST	40	0 (0%)	1 (1.0%)	1
RmST	0,26-1LV	0 (0%)	10 (9.6%)	0.002**
RmST	0,40	0 (0%)	10 (9.6%)	0.002**
RmST	0,40-1LV	0 (0%)	3 (2.9%)	0.254
RmST	26-1LV	0 (0%)	1 (1.0%)	1
RmST	40-1LV	0 (0%)	1 (1.0%)	1
rmpA2	Not detected	0 (0%)	8 (7.7%)	0.009**
rmpA2	rmpA2_3-47% (partial)	85 (98.8%)	96 (92.3%)	0.048*
rmpA2	rmpA2_8-60% (partial)	1 (1.2%)	0 (0%)	0.453
Notes: Statistically significant differences are indicated as follows: P < 0.05 (*), < 0.01 (**), and < 0.001 (***).
